# Supplementary material for: The effects of prolonged single night session of videogaming on sleep and declarative memory
Source: PLoS One. 2019 Nov 21;14(11):e0224893. doi: 10.1371/journal.pone.0224893 (PMC6874076; doi:10.1371/journal.pone.0224893)
Supplement: S1 File — (XLSX) [file pone.0224893.s001.xlsx]

## Sheet: Sleep
		Seff_CS	SL_CS	WASO_CS	N1_Dur_CS	N2_Dur_CS	N3_Dur_CS	R_Dur_CS	ArouSI_CS	SEff_MP	SL_MP	WASO_MP	N1_Dur_MP	N2_Dur_MP	N3_Dur_MP	R_Dur_MP
Number		18	18	18	18	18	18	18	18	18	18	18	18	18	18	18
Mean		88.5556	10.9294	38.3622	32.1667	171.333	105.723	72.4294	8.85444	92.0833	7.42889	26.2517	28.6944	188.236	101.722	78.8611
Standard error of the mean		1.68213	2.45621	5.7931	4.67331	7.19545	8.4702	4.07593	0.935287	0.677184	1.15629	2.4798	3.70659	5.9172	7.00014	3.85306
Median		90.2	7.49	31.675	33.25	171.25	100.75	72.865	7.985	93.3	5.75	24	28.5	189	94	82.5
Standard deviation		7.13667	10.4208	24.5781	19.8272	30.5277	35.936	17.2927	3.96809	2.87305	4.90574	10.5209	15.7257	25.1045	29.6991	16.3472
Skewness		-1.57385	1.57562	1.43287	0.372869	-0.131941	0.60849	0.600286	0.796585	-0.502903	0.620339	0.236323	0.365582	-0.597969	1.22547	-0.502771
Standard error of the skewness		0.536278	0.536278	0.536278	0.536278	0.536278	0.536278	0.536278	0.536278	0.536278	0.536278	0.536278	0.536278	0.536278	0.536278	0.536278
Kurtosis		3.53273	2.81429	1.84603	-1.00715	-1.30218	0.0187906	0.543592	-0.624674	-0.742565	-1.04158	-0.200627	-0.748654	-0.128974	1.06807	-0.54786
Standard error of the kurtosis		1.0378	1.0378	1.0378	1.0378	1.0378	1.0378	1.0378	1.0378	1.0378	1.0378	1.0378	1.0378	1.0378	1.0378	1.0378
Minimum		67.3	1.33	13.5	6	121.5	48	44.5	4.62	86.1	1	6	6.5	133.5	67	45.5
Maximum		96	41	105	71.5	214	179.5	114.5	16.35	96	15.5	45.5	59.5	220	172.5	103
Percentile	25	85.05	2.875	21	13.875	149.125	79.25	56.25	5.485	89.6	3.875	19.875	11.875	174	81.25	64.625
	50	90.2	7.49	31.675	33.25	171.25	100.75	72.865	7.985	93.3	5.75	24	28.5	189	94	82.5
	75	94.4	15.75	53.25	49.25	199.125	123.25	84	11.8975	94.125	11.875	33.8225	40.25	214.125	118.75	92.625
		SEff_MP - Seff_CS	SL_MP - SL_CS	WASO_MP - WASO_CS	N1_Dur_MP - N1_Dur_CS	N2_Dur_MP - N2_Dur_CS	N3_Dur_MP - N3_Dur_CS	R_Dur_MP - R_Dur_CS	ArouSI_MP - ArouSI_CS
	U	-2,391c	-1,302b	-1,852b	-1,963b	-2,156c	-,568b	-1,524c	-2,112b
	Asymp. Sig. (2-seitig)	0.0168067	0.192861	0.0640591	0.0496974	0.0311038	0.569834	0.127398	0.03467
CS- Counter Strike: Global Offensive
MP- Monopoly
Seff- Sleep efficiency
SL- Sleep latency
WASO- Wake after Sleep Onset
Dur- Duration
ArouSI- Arousal Index
		Seff_VN
		18
		3
		88.5556
		1.68213
		90.2
		7.13667
		-1.57385
		0.536278
		3.53273
		1.0378
		67.3
		96
		85.05
		90.2
		94.4
		Seff_VN
		18
		1
		88.5556
		1.68213
		90.2
		7.13667
		-1.57385
		0.536278
		3.53273
		1.0378
		67.3
		96
		85.05
		90.2
		94.4
		Seff_VN
		18
		0
		88.5556
		1.68213
		90.2
		7.13667
		-1.57385
		0.536278
		3.53273
		1.0378
		67.3
		96
		85.05
		90.2
		94.4
		Seff_VN
		18
		88.5556
		7.13667
		0.148445
		0.148445
		-0.128736
		0.148445
		,200c,d

## Sheet: Cortisol
		CS_COR_1	CS_COR_2	CS_COR_3	CS_COR_4	CS_COR_5	MP_COR_1	MP_COR_2	MP_COR_3	MP_COR_4	MP_COR_5
Number		18	18	18	18	18	18	18	18	18	18
Mean		1.33222	0.716667	0.649444	0.825556	4.49167	1.45222	0.554444	0.537778	0.576667	4.48
Standard error of the mean		0.210591	0.062193	0.160806	0.0950549	0.431962	0.163608	0.0484951	0.0673036	0.0628776	0.466531
Median		1.145	0.665	0.5	0.735	3.915	1.275	0.48	0.535	0.585	3.84
Standard deviation		0.893464	0.263863	0.682241	0.403284	1.83266	0.694131	0.205747	0.285545	0.266767	1.97933
Skewness		2.75694	0.741331	3.51333	1.68084	0.654156	0.600971	0.815154	0.886792	0.18747	0.945102
Standard error of the skewness		0.536278	0.536278	0.536278	0.536278	0.536278	0.536278	0.536278	0.536278	0.536278	0.536278
Kurtosis		8.78133	0.762463	13.3788	2.9591	0.0718643	-0.829614	-0.389658	2.52823	-0.047929	0.0624424
Standard error of the kurtosis		1.0378	1.0378	1.0378	1.0378	1.0378	1.0378	1.0378	1.0378	1.0378	1.0378
Minimum		0.52	0.26	0.14	0.33	1.75	0.53	0.27	0.07	0.12	1.69
Maximum		4.43	1.34	3.22	1.95	8.65	2.83	0.96	1.33	1.15	8.79
Percentile	25	0.85	0.55	0.35	0.5625	3.285	0.87	0.435	0.3425	0.405	3.17
	50	1.145	0.665	0.5	0.735	3.915	1.275	0.48	0.535	0.585	3.84
	75	1.3525	0.825	0.6	0.9025	5.6225	1.9675	0.725	0.6725	0.78	5.815
		MP_COR_1 - CS_COR_1	MP_COR_2 - CS_COR_2	MP_COR_3 - CS_COR_3	MP_COR_4 - CS_COR_4	MP_COR_5 - CS_COR_5
	U	-,523b	-2,154c	-,152c	-1,742c	-,065b
	Asymp. Sig. (2-sided)	0.601207	0.031202	0.878851	0.0814337	0.947915
CS- Counter Strike: Global Offensive
MP- Monopoly
COR- Cortisol

## Sheet: Melatonin
		CS_MEL_1	CS_MEL_2	CS_MEL_3	CS_MEL_4	CS_MEL_5	MP_MEL_1	MP_MEL_2	MP_MEL_3	MP_MEL_4	MP_MEL_5
Number		18	18	18	18	18	18	18	18	18	18
Mean		1.62	2.59833	5.74389	11.4972	13.3094	0.916667	2.93222	12.2956	12.9572	11.275
Standard error of the mean		0.540904	0.698292	1.25547	1.75703	2.35376	0.237211	0.90539	2.31017	1.7606	2.45759
Median		0.945	2.17	4.745	10.795	11.66	0.71	1.27	8.615	11.54	7.57
Standard deviation		2.29486	2.9626	5.32651	7.45446	9.98615	1.0064	3.84124	9.80122	7.46959	10.4267
Skewness		3.1235	2.16831	0.498596	2.297	1.21549	1.63185	2.05229	1.42322	1.53476	2.1122
Standard error of the skewness		0.536278	0.536278	0.536278	0.536278	0.536278	0.536278	0.536278	0.536278	0.536278	0.536278
Kurtosis		11.3369	6.47063	-1.23302	8.42632	1.11534	2.67586	4.19377	1.27953	2.34581	4.30748
Standard error of the kurtosis		1.0378	1.0378	1.0378	1.0378	1.0378	1.0378	1.0378	1.0378	1.0378	1.0378
Minimum		0	0	0	0	2.5	0	0	3.42	2.71	3.15
Maximum		9.99	12.33	14.7	36.97	37.68	3.66	14.42	35.53	32.31	42.16
Percentile	25	0.375	0	0.8075	8.4825	5.055	0	0.62	4.1225	8.9775	4.2425
	50	0.945	2.17	4.745	10.795	11.66	0.71	1.27	8.615	11.54	7.57
	75	1.885	4.085	10.485	13.8525	15.74	1.2875	4.155	14.37	13.28	13.345
		MP_MEL_1 - CS_MEL_1	MP_MEL_2 - CS_MEL_2	MP_MEL_3 - CS_MEL_3	MP_MEL_4 - CS_MEL_4	MP_MEL_5 - CS_MEL_5
	U	-1,086b	-,207c	-2,809c	-,719c	-1,415b
	Asymp. Sig. (2-sided)	0.27753	0.836139	0.0049696	0.472399	0.156955
CS- Counter Strike: Global Offensive
MP- Monopoly
MEL- Melatonin

## Sheet: Memory
		CS DG 6	CS DG 7	MP DG 6	MP DG 7
Number		18	18	18	18
Mean		10.5556	9.55556	12.1667	11.8333
Standard error of the mean		0.724105	0.852609	0.473134	0.555719
Median		11.5	10.5	12.5	12
Standard deviation		3.07212	3.61731	2.00734	2.35772
Skewness		-0.813658	-0.53384	-0.207269	-0.503245
Standard error of the skewness		0.536278	0.536278	0.536278	0.536278
Kurtosis		0.124777	-0.708892	-1.30754	-0.517886
Standard error of the kurtosis		1.0378	1.0378	1.0378	1.0378
Minimum		4	3	9	7
Maximum		15	15	15	15
Percentile	25	9	6.75	10	10
	50	11.5	10.5	12.5	12
	75	12.25	12	14	14
		MP DG 6 - CS DG 6	MP DG 7 - CS DG 7
	U	-2,403b	-2,781b
	Asymp. Sig. (2-seitig)	0.0162511	0.00542146
CS- Counter Strike: Global Offensive
MP- Monopoly
DG 6- Score directly after Counter Strike/Monopoly
DG 7- Score on the next morning

## Sheet: Sleepiness
Stanford-Sleepiness-Scale					Pupillographic sleepiness test					VigiMar
		CS_SSS	MP_SSS				PUI_PST_CS	PUI_PST_MP				MRT vigi_CS	MRT vigi_MP
Number		18	18		Number		18	18		Number		18	17
Mean		3.47059	3.33333		Mean		5.84611	5.795		Mean		2.09167	1.94059
Standard error of the mean		0.244312	0.291492		Standard error of the mean		0.586706	0.495234		Standard error of the mean		0.446524	0.496364
Median		4	3		Median		5.59	5.935		Median		1.19	1.27
Standard deviation		1.00733	1.23669		Standard deviation		2.48918	2.1011		Standard deviation		1.89444	2.04656
Skewness		0.506435	0.326553		Skewness		0.464016	0.635641		Skewness		1.73927	2.47994
Standard error of the skewness		0.549747	0.536278		Standard error of the skewness		0.536278	0.536278		Standard error of the skewness		0.536278	0.549747
Kurtosis		1.28177	0.186095		Kurtosis		-0.331863	1.25998		Kurtosis		2.6872	5.31101
Standard error of the kurtosis		1.0632	1.0378		Standard error of the kurtosis		1.0378	1.0378		Standard error of the kurtosis		1.0378	1.0632
Minimum		2	1		Minimum		2.16	2.49		Minimum		0.62	0.64
Maximum		6	6		Maximum		11.39	11.21		Maximum		7.48	7.9
Percentile	25	3	2.75		Percentile	25	3.7325	4.07		Percentile	25	0.8025	0.905
	50	4	3			50	5.59	5.935			50	1.19	1.27
	75	4	4			75	8.1525	7.1725			75	3.0475	1.715
		MP_SSS - CS_SSS					PUI_PST_MP - PUI_PST_CS					MRT vigi_MP - MRT vigi_CS
	U	-,233b				U	-,152c				U	-,750b
	Asymp. Sig. (2-sided)	0.815804				Asymp. Sig. (2-sided)	0.878837				Asymp. Sig. (2-sided)	0.453238
CS- Counter Strike: Global Offensive
MP- Monopoly
SSS- Stanford-Sleepiness-Scale
PST- Pupillographic sleepiness test
PUI- Pupillary-Unrest-Index
MRT- Mean reaction time
vigi- VigiMar

## Sheet: Sequence effect
Sequence effect
Seq			N3_Dur_CS	N1_Dur_MP	PUI_PST_CS	MRZ vigi_CS	MP_COR_3	MP_COR_4
1 CS-MP	N		10	10	10	10	10	10
	Mean		90.85	35.35	4.45	1.17	0.689	0.69
	Standard error of the mean		10.2394	4.14062	0.622222	0.194691	0.0802558	0.0443722
	Median		85.25	37.75	3.895	1.13	0.65	0.67
	Standard deviation		32.3797	13.0938	1.96764	0.615666	0.253791	0.140317
	Percentile	25	67.125	28.375	2.98	0.725	0.49	0.5725
		50	85.25	37.75	3.895	1.13	0.65	0.67
		75	111.625	41.375	5.535	1.3075	0.7375	0.815
2 MP-CS	N		8	8	8	8	8	8
	Mean		124.315	20.375	7.59125	3.24375	0.34875	0.435
	Standard error of the mean		11.6039	5.4517	0.689626	0.829016	0.0721961	0.115233
	Median		113	15.5	7.345	3.06	0.335	0.4
	Standard deviation		32.8207	15.4197	1.95056	2.34481	0.204201	0.325927
	Percentile	25	101	11.125	5.8275	1.015	0.1675	0.2025
		50	113	15.5	7.345	3.06	0.335	0.4
		75	158.515	25	8.5575	4.7525	0.5575	0.545
			N3_Dur_CS	N1_Dur_MP	PUI_PST_CS	MRZ vigi_CS	MP_COR_3	MP_COR_4
		Mann-Whitney-U	15	16.5	9	15	8	13
		Wilcoxon-W	70	52.5	64	70	44	49
		Z	-2.22131	-2.08911	-2.75442	-2.22131	-2.85064	-2.40025
		Asympt. Sig. (2-sided)	0.0263301	0.036698	0.00587959	0.0263301	0.00436315	0.0163838
		Ex, Sig. [2*(1-sided Sig.)]	,027b	,034b	,004b	,027b	,003b	,016b
Sequence 1- Counter Strike/Monopoly
Sequence 2- Monopoly/Counter Strike
